# Supplementary material for: Advancing Cardiovascular Drug Screening Using Human Pluripotent Stem Cell-Derived Cardiomyocytes
Source: Int J Mol Sci. 2024 Jul 21;25(14):7971. doi: 10.3390/ijms25147971 (PMC11277421; doi:10.3390/ijms25147971)
Supplement: Supplementary file 1 [file ijms-25-07971-s001.zip]

Archive with 2 entries (2 files):
- ijms-3081928_Supplementary information_revised_re-organized.pdf
- Suppl Fig S1_PSC-CM beating.mp4
